# Supplementary material for: Identification of regulatory targets for the bacterial Nus factor complex
Source: Nat Commun. 2017 Dec 11;8:2027. doi: 10.1038/s41467-017-02124-9 (PMC5725501; doi:10.1038/s41467-017-02124-9)
Supplement: Supplementary file 4 — Supplementary Data 1 [file 41467_2017_2124_MOESM4_ESM.xlsx]

## Sheet: Sheet1
Supplementary Dataset. List of all annotated genes in γ-proteobacteria with a putative boxA sequence ≤50 bp upstream.
Genome	Putative boxA Sequence	Distance Upstream of Gene (bp)	Gene Name	Gene ID	COG	Annotated Function
Acinetobacter_baumannii_1656_2_uid158677	GCTCTTTAACA	30	-	ABK1_0742	-	hypothetical protein
Acinetobacter_baumannii_AB0057_uid59083	GCTCTTTAACA	30	-	AB57_0793	-	hypothetical protein
Acinetobacter_baumannii_AB0057_uid59083	GCTCTTTAATA	24	-	AB57_2632	COG2819R	alpha/beta hydrolase fold protein
Acinetobacter_baumannii_AB307_0294_uid59271	GCTCTTTAATA	12	-	ABBFA_001166	COG2819R	esterase family protein
Acinetobacter_baumannii_AB307_0294_uid59271	GCTCTTTAACA	42	-	ABBFA_002868	-	hypothetical protein
Acinetobacter_baumannii_ACICU_uid58765	GCTCTTTAACA	30	-	ACICU_00703	-	hypothetical protein
Acinetobacter_baumannii_MDR_TJ_uid162739	GCTCTTTAACA	42	-	ABTJ_03069	-	hypothetical protein
Acinetobacter_baumannii_MDR_ZJ06_uid158685	GCTCTTTAACA	30	-	ABZJ_00743	-	hypothetical protein
Acinetobacter_baumannii_TYTH_1_uid176498	GCTCTTTAACA	30	-	M3Q_949	-	hypothetical protein
Acinetobacter_calcoaceticus_PHEA_2_uid83123	GTTCTTTAATA	28	-	BDGL_003331	-	hypothetical protein
Acinetobacter_oleivorans_DR1_uid50119	GTTCTTTAATA	40	-	AOLE_17330	-	hypothetical protein
Actinobacillus_pleuropneumoniae_serovar_3_JL03_uid58891	GTTCTTTAAAA	33	suhB	APJL_0207	COG0483G	inositol-1-monophosphatase
Actinobacillus_pleuropneumoniae_serovar_5b_L20_uid58789	GTTCTTTAAAA	24	suhB	APL_0206	COG0483G	inositol-1-monophosphatase
Actinobacillus_pleuropneumoniae_serovar_7_AP76_uid59231	GTTCTTTAAAA	24	-	APP7_0209	COG0483G	inositol-1-monophosphatase
Actinobacillus_suis_H91_0380_uid176363	GTTCTTTAAAA	12	-	ASU2_06085	-	inositol-1-monophosphatase
Aeromonas_salmonicida_A449_uid58631	GTTCTTTAACA	27	suhB	ASA_2649	COG0483G	inositol-1-monophosphatase
Aeromonas_veronii_B565_uid66323	GTTCTTTAACA	15	-	B565_1469	COG0483G	fructose-1,6-bisphosphatase-like protein
Aggregatibacter_actinomycetemcomitans_ANH9381_uid80743	GTTCTTTAAAA	25	-	ANH9381_1203	-	inositol-1-monophosphatase
Aggregatibacter_actinomycetemcomitans_D11S_1_uid41333	GTTCTTTAAAA	25	-	D11S_0882	COG0483G	inositol-1-monophosphatase
Aggregatibacter_actinomycetemcomitans_D7S_1_uid46989	GTTCTTTAAAA	13	-	D7S_00701	-	inositol-1-monophosphatase
Aggregatibacter_aphrophilus_NJ8700_uid59407	GTTCTTTAAAA	13	-	NT05HA_1198	COG0483G	inositol-1-monophosphatase
Alcanivorax_borkumensis_SK2_uid58169	GCTCTTTAAAA	36	suhB	ABO_0512	COG0483G	myo-inositol-1(or 4)-monophosphatase
Alcanivorax_dieselolei_B5_uid176364	GCTCTTTAACA	20	yajC	B5T_03676	-	preprotein translocase subunit YajC
Alteromonas_SN2_uid67349	GTTCTTTAACA	34	-	ambt_15135	COG0600P	putative nitrate ABC transporter permease
Alteromonas_macleodii_ATCC_27126_uid55253	GCTCTTTAACA	16	-	MASE_13295	-	hypothetical protein
Alteromonas_macleodii_ATCC_27126_uid55253	GTTCTTTAAGA	20	-	MASE_18915	-	heat shock protein 15
Alteromonas_macleodii__Balearic_Sea_AD45__uid176366	GTTCTTTAACA	16	-	AMBAS45_13825	-	hypothetical protein
Alteromonas_macleodii__Balearic_Sea_AD45__uid176366	GCTCTTTAATA	22	-	AMBAS45_15725	-	UvrD/REP helicase
Alteromonas_macleodii__English_Channel_673__uid176367	GTTCTTTAACA	16	-	AMEC673_13610	-	hypothetical protein
Buchnera_aphidicola_Cc__Cinara_cedri__uid58579	GCTCTTTAATA	34	infA	BCc_195	COG0361J	hypothetical protein
Buchnera_aphidicola_Cc__Cinara_cedri__uid58579	GTTCTTTAAAA	19	rplX	BCc_330	COG0198J	50S ribosomal protein L24
Buchnera_aphidicola_Sg__Schizaphis_graminum__uid57913	GTTCTTTAAAA	35	ftsH	BUsg369	COG0465O	cell division protein FtsH
Chromohalobacter_salexigens_DSM_3043_uid62921	GTTCTTTAACA	24	-	Csal_2845	COG0483G	inositol-1(or 4)-monophosphatase
Citrobacter_koseri_ATCC_BAA_895_uid58143	GTTCTTTAACA	26	-	CKO_00248	COG0483G	inositol monophosphatase
Citrobacter_koseri_ATCC_BAA_895_uid58143	GTTCTTTAATA	47	-	CKO_00409	COG3961GHR	hypothetical protein
Citrobacter_koseri_ATCC_BAA_895_uid58143	GCTCTTTAACA	23	-	CKO_00699	COG2026JD	hypothetical protein
Citrobacter_rodentium_ICC168_uid43089	GTTCTTTAACA	29	suhB	ROD_24771	COG0483G	inositol-1-monophosphatase
Colwellia_psychrerythraea_34H_uid57855	GTTCTTTAAAA	16	rpsJ	CPS_0874	COG0051J	30S ribosomal protein S10
Coxiella_burnetii_RSA_331_uid58637	GCTCTTTAATA	25	-	COXBURSA331_A0927	-	hypothetical protein
Cronobacter_sakazakii_ATCC_BAA_894_uid58145	GTTCTTTAACA	27	-	ESA_00718	COG0483G	inositol monophosphatase
Cronobacter_sakazakii_ATCC_BAA_894_uid58145	GTTCTTTAATA	22	-	ESA_00889	COG0730R	hypothetical protein
Cronobacter_sakazakii_ES15_uid167045	GTTCTTTAACA	18	suhB	ES15_0990	-	inositol monophosphatase
Cronobacter_sakazakii_ES15_uid167045	GTTCTTTAACA	31	-	ES15_1145	-	hypothetical protein
Cronobacter_sakazakii_Sp291_uid189241	GTTCTTTAACA	18	-	CSSP291_03540	-	inositol monophosphatase
Cronobacter_turicensis_z3032_uid40821	GTTCTTTAACA	27	suhB	CTU_31330	-	inositol monophosphatase
Dickeya_dadantii_3937_uid52537	GTTCTTTAACA	29	suhB	Dda3937_02376	COG0483G	Myo-inositol-1(or 4)-monophosphatase
Dickeya_dadantii_Ech586_uid42519	GTTCTTTAACA	29	-	Dd586_3073	COG0483G	inositol monophosphatase
Dickeya_dadantii_Ech703_uid59363	GTTCTTTAACA	30	-	Dd703_2754	COG0483G	inositol monophosphatase
Dickeya_zeae_Ech1591_uid59297	GTTCTTTAACA	17	-	Dd1591_1101	COG0483G	inositol monophosphatase
Edwardsiella_ictaluri_93_146_uid59403	GCTCTTTAAAA	8	-	NT01EI_2377	COG0564J	pseudouridine synthase, RluA family
Edwardsiella_ictaluri_93_146_uid59403	GTTCTTTAACA	29	-	NT01EI_3186	COG0483G	Inositol monophosphatase family protein
Edwardsiella_tarda_EIB202_uid41819	GCTCTTTAAAA	8	rluC	ETAE_2108	COG0564J	23S rRNA pseudouridylate synthase
Edwardsiella_tarda_EIB202_uid41819	GTTCTTTAACA	29	suhB	ETAE_2819	COG0483G	inositol monophosphatase
Edwardsiella_tarda_FL6_60_uid159657	GCTCTTTAAAA	8	-	ETAF_1906	-	Ribosomal large subunit pseudouridine synthase C
Edwardsiella_tarda_FL6_60_uid159657	GTTCTTTAACA	29	-	ETAF_2557	-	Inositol-1-monophosphatase
Enterobacter_638_uid58727	GTTCTTTAACA	29	-	Ent638_3030	COG0483G	inositol monophosphatase
Enterobacter_aerogenes_EA1509E_uid187411	GTTCTTTAACA	17	-	ST548_p3097	-	Inositol-1-monophosphatase
Enterobacter_aerogenes_KCTC_2190_uid68103	GTTCTTTAACA	29	-	EAE_00800	COG0483G	inositol monophosphatase
Enterobacter_asburiae_LF7a_uid72793	GTTCTTTAACA	29	-	Entas_3259	COG0483G	inositol monophosphatase
Enterobacter_cloacae_ATCC_13047_uid48363	GTTCTTTAACA	29	-	ECL_03882	COG0483G	inositol monophosphatase
Enterobacter_cloacae_ENHKU01_uid172463	GTTCTTTAACA	29	-	ECENHK_16555	-	inositol monophosphatase
Enterobacter_cloacae_EcWSU1_uid80739	GCTCTTTAATA	48	prs	EcWSU1_02642	-	ribose-phosphate pyrophosphokinase
Enterobacter_cloacae_EcWSU1_uid80739	GTTCTTTAACA	29	suhB	EcWSU1_03351	-	inositol-1-monophosphatase
Enterobacter_cloacae_SCF1_uid59969	GTTCTTTAACA	17	-	Entcl_1216	COG0483G	inositol monophosphatase
Enterobacter_cloacae_dissolvens_SDM_uid168997	GTTCTTTAACA	29	-	A3UG_16970	-	inositol monophosphatase
Enterobacteriaceae_bacterium_FGI_57_uid185181	GTTCTTTAACA	18	-	D782_1138	-	inositol monophosphatase/fructose-1,6-bisphosphatase family protein
Erwinia_Ejp617_uid159955	GTTCTTTAACA	33	suhB	EJP617_00630	-	inositol monophosphatase
Erwinia_Ejp617_uid159955	GCTCTTTAACA	18	-	EJP617_09940	-	FAD dependent oxidoreductase
Erwinia_amylovora_ATCC_49946_uid46943	GTTCTTTAACA	33	suhB	EAM_2495	COG0483G	inositol monophosphatase
Erwinia_amylovora_CFBP1430_uid46839	GTTCTTTAAAA	30	slyA	EAMY_1701	COG1846K	transcriptional regulator slyA
Erwinia_billingiae_Eb661_uid50547	GTTCTTTAACA	29	suhB	EbC_33890	COG0483G	inositol-1-monophosphatase
Erwinia_pyrifoliae_DSM_12163_uid159693	GTTCTTTAACA	21	suhB	EPYR_01088	-	protein SuhB
Erwinia_pyrifoliae_DSM_12163_uid159693	GCTCTTTAACA	18	agaE	EPYR_03776	-	Dimethylglycine dehydrogenase
Erwinia_pyrifoliae_Ep1_96_uid40659	GTTCTTTAACA	21	suhB	EpC_10260	COG0483G	inositol monophosphatase
Erwinia_pyrifoliae_Ep1_96_uid40659	GCTCTTTAACA	18	-	EpC_35130	COG0665E	FAD dependent oxidoreductase
Erwinia_tasmaniensis_Et1_99_uid59029	GTTCTTTAACA	21	suhB	ETA_10170	COG0483G	inositol monophosphatase
Erwinia_tasmaniensis_Et1_99_uid59029	GTTCTTTAAGA	37	-	ETA_26210	COG0834ET	amino acid ABC transporter substrate binding protein
Erwinia_tasmaniensis_Et1_99_uid59029	GCTCTTTAACA	18	-	ETA_33120	COG0665E	oxidoreductase
Escherichia_blattae_DSM_4481_uid165043	GTTCTTTAACA	17	suhB	EBL_c10250	-	inositol monophosphatase
Escherichia_coli_042_uid161985	GTTCTTTAACA	29	suhB	EC042_2737	-	inositol-1-monophosphatase
Escherichia_coli_536_uid58531	GTTCTTTAACA	29	-	ECP_2538	COG0483G	inositol monophosphatase
Escherichia_coli_55989_uid59383	GCTCTTTAACA	3	cI	EC55989_2636	-	Transcriptional activator protein C1 (modular protein)
Escherichia_coli_55989_uid59383	GTTCTTTAACA	29	suhB	EC55989_2818	COG0483G	inositol monophosphatase
Escherichia_coli_ABU_83972_uid161975	GTTCTTTAACA	29	suhB	ECABU_c28390	-	inositol monophosphatase
Escherichia_coli_APEC_O1_uid58623	GCTCTTTAATA	18	prsA	APECO1_323	COG0462FE	ribose-phosphate pyrophosphokinase
Escherichia_coli_APEC_O1_uid58623	GCTCTTTAACA	3	-	APECO1_4184	-	hypothetical protein
Escherichia_coli_APEC_O1_uid58623	GTTCTTTAACA	29	suhB	APECO1_3992	COG0483G	inositol monophosphatase
Escherichia_coli_APEC_O78_uid187277	GTTCTTTAACA	29	-	APECO78_16395	-	inositol monophosphatase
Escherichia_coli_ATCC_8739_uid58783	GTTCTTTAACA	17	-	EcolC_1144	COG0483G	inositol monophosphatase
Escherichia_coli_BL21_DE3__uid161947	GTTCTTTAACA	29	suhB	ECD_02425	-	inositol monophosphatase
Escherichia_coli_BL21_DE3__uid161949	GTTCTTTAACA	29	suhB	B21_02389	-	inositol monophosphatase
Escherichia_coli_BW2952_uid59391	GTTCTTTAACA	29	suhB	BWG_2297	COG0483G	inositol monophosphatase
Escherichia_coli_B_REL606_uid58803	GTTCTTTAACA	29	suhB	ECB_02425	COG0483G	inositol monophosphatase
Escherichia_coli_CFT073_uid57915	GCTCTTTAATA	18	prsA	c1665	COG0462FE	ribose-phosphate pyrophosphokinase
Escherichia_coli_CFT073_uid57915	GTTCTTTAACA	29	suhB	c3059	COG0483G	inositol monophosphatase
Escherichia_coli_DH1_uid161951	GTTCTTTAACA	17	-	EcDH1_1135	-	inositol-phosphate phosphatase
Escherichia_coli_DH1_uid161951	GCTCTTTAATA	30	-	EcDH1_2440	-	ribose-phosphate pyrophosphokinase
Escherichia_coli_DH1_uid162051	GCTCTTTAATA	18	prsA	ECDH1ME8569_1146	-	ribose-phosphate pyrophosphokinase
Escherichia_coli_DH1_uid162051	GTTCTTTAACA	29	suhB	ECDH1ME8569_2460	-	inositol-1-monophosphatase
Escherichia_coli_E24377A_uid58395	GTTCTTTAACA	29	suhB	EcE24377A_2818	COG0483G	inositol monophosphatase
Escherichia_coli_ED1a_uid59379	GTTCTTTAACA	29	suhB	ECED1_2964	COG0483G	inositol monophosphatase
Escherichia_coli_ETEC_H10407_uid161993	GTTCTTTAACA	29	-	ETEC_2690	-	inositol-1-monophosphatase
Escherichia_coli_HS_uid58393	GTTCTTTAACA	29	suhB	EcHS_A2685	COG0483G	inositol monophosphatase
Escherichia_coli_IAI1_uid59377	GTTCTTTAACA	29	suhB	ECIAI1_2585	COG0483G	inositol monophosphatase
Escherichia_coli_IAI39_uid59381	GTTCTTTAACA	29	suhB	ECIAI39_2734	COG0483G	inositol monophosphatase
Escherichia_coli_IHE3034_uid162007	GTTCTTTAACA	29	suhB	ECOK1_2882	-	inositol-1-monophosphatase
Escherichia_coli_KO11FL_uid162099	GTTCTTTAACA	17	suhB	KO11_10155	-	inositol monophosphatase
Escherichia_coli_KO11FL_uid162099	GCTCTTTAATA	30	prs	KO11_16785	-	ribose-phosphate pyrophosphokinase
Escherichia_coli_KO11FL_uid52593	GTTCTTTAACA	17	-	EKO11_1200	-	inositol monophosphatase
Escherichia_coli_K_12_substr__DH10B_uid58979	GTTCTTTAACA	29	suhB	ECDH10B_2700	COG0483G	inositol monophosphatase
Escherichia_coli_K_12_substr__MG1655_uid57779	GTTCTTTAACA	29	suhB	b2533	COG0483G,COG0483G	inositol monophosphatase
Escherichia_coli_K_12_substr__W3110_uid161931	GTTCTTTAACA	29	suhB	Y75_p2486	-	inositol monophosphatase
Escherichia_coli_LF82_uid161965	GTTCTTTAACA	29	suhB	LF82_2207	-	Inositol-1-monophosphatase
Escherichia_coli_NA114_uid162139	GCTCTTTAATA	18	prsA	ECNA114_1372	-	Ribose-phosphate pyrophosphokinase
Escherichia_coli_NA114_uid162139	GTTCTTTAACA	29	suhB	ECNA114_2612	-	Inositol-1-monophosphatase
Escherichia_coli_O103_H2_12009_uid41013	GTTCTTTAACA	29	suhB	ECO103_3050	COG0483G	inositol monophosphatase
Escherichia_coli_O104_H4_2009EL_2050_uid175905	GTTCTTTAACA	17	-	O3M_06795	-	inositol monophosphatase
Escherichia_coli_O104_H4_2009EL_2071_uid176128	GTTCTTTAACA	17	-	O3O_18900	-	inositol monophosphatase
Escherichia_coli_O104_H4_2011C_3493_uid176127	GTTCTTTAACA	17	-	O3K_06750	-	inositol monophosphatase
Escherichia_coli_O111_H__11128_uid41023	GTTCTTTAACA	29	suhB	ECO111_3257	COG0483G	inositol monophosphatase
Escherichia_coli_O127_H6_E2348_69_uid59343	GTTCTTTAACA	29	suhB	E2348C_2816	COG0483G	inositol monophosphatase
Escherichia_coli_O157_H7_EC4115_uid59091	GTTCTTTAACA	29	suhB	ECH74115_3765	COG0483G	inositol monophosphatase
Escherichia_coli_O157_H7_TW14359_uid59235	GTTCTTTAACA	29	suhB	ECSP_3477	COG0483G	inositol monophosphatase
Escherichia_coli_O26_H11_11368_uid41021	GTTCTTTAACA	29	suhB	ECO26_3580	COG0483G	inositol monophosphatase
Escherichia_coli_O55_H7_CB9615_uid46655	GTTCTTTAACA	29	suhB	G2583_3063	COG0483G	Inositol-1-monophosphatase
Escherichia_coli_O55_H7_RM12579_uid162153	GTTCTTTAACA	29	-	ECO55CA74_15155	-	inositol monophosphatase
Escherichia_coli_O7_K1_CE10_uid162115	GCTCTTTAATA	18	prsA	CE10_1383	-	ribose-phosphate pyrophosphokinase
Escherichia_coli_O7_K1_CE10_uid162115	GTTCTTTAACA	29	suhB	CE10_2964	-	inositol monophosphatase
Escherichia_coli_O83_H1_NRG_857C_uid161987	GCTCTTTAATA	18	-	NRG857_06180	-	ribose-phosphate pyrophosphokinase
Escherichia_coli_O83_H1_NRG_857C_uid161987	GTTCTTTAACA	29	-	NRG857_12605	-	inositol monophosphatase
Escherichia_coli_P12b_uid162061	GTTCTTTAACA	29	suhB	P12B_c2633	-	Inositol-1-monophosphatase
Escherichia_coli_S88_uid62979	GCTCTTTAACA	3	cII	ECS88_2541	-	Regulatory protein CII
Escherichia_coli_S88_uid62979	GTTCTTTAACA	29	suhB	ECS88_2709	COG0483G	inositol monophosphatase
Escherichia_coli_SE11_uid59425	GTTCTTTAACA	29	-	ECSE_2820	COG0483G	inositol monophosphatase
Escherichia_coli_SE15_uid161939	GTTCTTTAACA	29	-	ECSF_2377	-	inositol monophosphatase
Escherichia_coli_SMS_3_5_uid58919	GCTCTTTAATA	30	prs	EcSMS35_1935	COG0462FE	ribose-phosphate pyrophosphokinase
Escherichia_coli_SMS_3_5_uid58919	GTTCTTTAACA	29	suhB	EcSMS35_2686	COG0483G	inositol monophosphatase
Escherichia_coli_UM146_uid162043	GTTCTTTAACA	17	-	UM146_04035	-	inositol monophosphatase
Escherichia_coli_UM146_uid162043	GCTCTTTAATA	30	-	UM146_11025	-	ribose-phosphate pyrophosphokinase
Escherichia_coli_UMN026_uid62981	GCTCTTTAACA	31	-	ECUMN_0866	-	hypothetical protein
Escherichia_coli_UMN026_uid62981	GTTCTTTAACA	29	suhB	ECUMN_2853	COG0483G	inositol monophosphatase
Escherichia_coli_UMNK88_uid161991	GTTCTTTAACA	29	-	UMNK88_3186	-	inositol-1-monophosphatase
Escherichia_coli_UTI89_uid58541	GCTCTTTAATA	18	prsA	UTI89_C1401	COG0462FE	ribose-phosphate pyrophosphokinase
Escherichia_coli_UTI89_uid58541	GTTCTTTAACA	29	suhB	UTI89_C2855	COG0483G	inositol monophosphatase
Escherichia_coli_W_uid162011	GCTCTTTAATA	18	prs	ECW_m1293	-	phosphoribosylpyrophosphate synthase
Escherichia_coli_W_uid162011	GTTCTTTAACA	29	suhB	ECW_m2759	-	inositol monophosphatase
Escherichia_coli_W_uid162101	GCTCTTTAATA	18	prs	WFL_06335	-	ribose-phosphate pyrophosphokinase
Escherichia_coli_W_uid162101	GTTCTTTAACA	29	suhB	WFL_13510	-	inositol monophosphatase
Escherichia_coli_Xuzhou21_uid163995	GTTCTTTAACA	29	-	CDCO157_3166	-	inositol monophosphatase
Escherichia_coli__BL21_Gold_DE3_pLysS_AG__uid59245	GTTCTTTAACA	17	-	ECBD_1151	COG0483G	inositol monophosphatase
Escherichia_coli__BL21_Gold_DE3_pLysS_AG__uid59245	GCTCTTTAATA	30	-	ECBD_2414	COG0462FE	ribose-phosphate pyrophosphokinase
Escherichia_coli__clone_D_i14__uid162049	GCTCTTTAATA	18	prsA	i14_1495	-	ribose-phosphate pyrophosphokinase
Escherichia_coli__clone_D_i14__uid162049	GTTCTTTAACA	29	suhB	i14_2854	-	inositol monophosphatase
Escherichia_coli__clone_D_i2__uid162047	GCTCTTTAATA	18	prsA	i02_1495	-	ribose-phosphate pyrophosphokinase
Escherichia_coli__clone_D_i2__uid162047	GTTCTTTAACA	29	suhB	i02_2854	-	inositol monophosphatase
Escherichia_fergusonii_ATCC_35469_uid59375	GCTCTTTAACA	31	-	EFER_0580	-	hypothetical protein
Escherichia_fergusonii_ATCC_35469_uid59375	GTTCTTTAACA	17	suhB	EFER_0639	COG0483G	inositol monophosphatase
Francisella_cf__novicida_3523_uid162107	GTTCTTTAACA	46	-	FN3523_1526	-	Oxidoreductase, short-chain dehydrogenase/reductase family
Francisella_cf__novicida_Fx1_uid162105	GTTCTTTAACA	46	-	FNFX1_1496	-	hypothetical protein
Francisella_novicida_U112_uid58499	GTTCTTTAACA	46	-	FTN_1459	COG0300R	short chain dehydrogenase
Francisella_tularensis_FSC198_uid58693	GCTCTTTAATA	38	-	FTF0085c	COG2246S	hypothetical protein
Francisella_tularensis_FSC198_uid58693	GTTCTTTAACA	46	-	FTF1551	COG0300R	oxidoreductase
Francisella_tularensis_NE061598_uid161973	GCTCTTTAATA	38	-	NE061598_00465	-	hypothetical protein
Francisella_tularensis_NE061598_uid161973	GTTCTTTAACA	46	-	NE061598_08705	-	Oxidoreductase
Francisella_tularensis_SCHU_S4_uid57589	GCTCTTTAATA	38	-	FTT_0085c	COG2246S	hypothetical protein
Francisella_tularensis_SCHU_S4_uid57589	GTTCTTTAACA	46	-	FTT_1551	COG0300R	oxidoreductase
Francisella_tularensis_TI0902_uid89373	GCTCTTTAATA	38	-	FTV_0081	-	hypothetical protein
Francisella_tularensis_TI0902_uid89373	GTTCTTTAACA	46	-	FTV_1479	-	Oxidoreductase short-chain dehydrogenase
Francisella_tularensis_TIGB03_uid89379	GCTCTTTAATA	38	-	FTU_0081	-	hypothetical protein
Francisella_tularensis_TIGB03_uid89379	GTTCTTTAACA	46	-	FTU_1564	-	Oxidoreductase short-chain dehydrogenase
Francisella_tularensis_WY96_3418_uid58811	GCTCTTTAATA	38	-	FTW_0162	COG2246S	hypothetical protein
Francisella_tularensis_WY96_3418_uid58811	GTTCTTTAACA	34	-	FTW_0376	COG0300R	short chain dehydrogenase/reductase family oxidoreductase
Francisella_tularensis_holarctica_F92_uid181998	GTTCTTTAACA	34	-	F92_03040	-	short chain dehydrogenase/reductase family oxidoreductase
Francisella_tularensis_holarctica_F92_uid181998	GCTCTTTAATA	50	-	F92_09835	-	hypothetical protein
Francisella_tularensis_holarctica_FSC200_uid54341	GTTCTTTAACA	34	-	FTS_0559	-	short chain dehydrogenase
Francisella_tularensis_holarctica_FSC200_uid54341	GCTCTTTAATA	50	-	FTS_1729	-	hypothetical protein
Francisella_tularensis_holarctica_FTNF002_00_uid58999	GTTCTTTAACA	34	-	FTA_0591	COG0300R	short chain dehydrogenase/reductase family oxidoreductase
Francisella_tularensis_holarctica_FTNF002_00_uid58999	GCTCTTTAATA	50	-	FTA_1880	COG2246S	hypothetical protein
Francisella_tularensis_holarctica_LVS_uid58595	GTTCTTTAACA	34	-	FTL_0558	COG0300R	oxidoreductase
Francisella_tularensis_holarctica_LVS_uid58595	GCTCTTTAATA	50	-	FTL_1774	COG2246S	hypothetical protein
Francisella_tularensis_holarctica_OSU18_uid58687	GTTCTTTAACA	34	-	FTH_0559	COG0300R	oxidoreductase
Francisella_tularensis_holarctica_OSU18_uid58687	GCTCTTTAATA	50	-	FTH_1710	COG2246S	hypothetical protein
Francisella_tularensis_mediasiatica_FSC147_uid58939	GCTCTTTAATA	38	-	FTM_0150	COG2246S	GtrA-like protein
Francisella_tularensis_mediasiatica_FSC147_uid58939	GTTCTTTAACA	34	-	FTM_0348	COG0300R	oxidoreductase
Gallibacterium_anatis_UMN179_uid66567	GTTCTTTAAAA	16	-	UMN179_01782	COG0483G	inositol monophosphatase
Haemophilus_ducreyi_35000HP_uid57625	GTTCTTTAAAA	24	suhB	HD0440	COG0483G	inositol monophosphatase
Haemophilus_influenzae_10810_uid86647	GTTCTTTAAAA	12	-	HIB_10750	-	inositol monophosphatase
Haemophilus_influenzae_86_028NP_uid58093	GTTCTTTAAAA	12	suhB	NTHI1108	COG0483G	inositol monophosphatase
Haemophilus_influenzae_F3031_uid62123	GTTCTTTAAAA	24	-	HIBPF13690	COG0483G	inositol monophosphatase
Haemophilus_influenzae_F3047_uid62097	GTTCTTTAAAA	24	-	HICON_04630	COG0483G	inositol monophosphatase
Haemophilus_influenzae_PittEE_uid58591	GTTCTTTAAAA	24	-	CGSHiEE_07280	COG0483G	extragenic suppressor
Haemophilus_influenzae_PittGG_uid58593	GTTCTTTAAAA	12	-	CGSHiGG_08250	COG0483G	hypothetical protein
Haemophilus_influenzae_R2846_uid161921	GTTCTTTAAAA	24	suhB	R2846_1373	-	Inositol monophosphatase SuhB
Haemophilus_influenzae_R2866_uid161923	GTTCTTTAAAA	24	suhB	R2866_1445	-	Inositol monophosphatase SuhB
Haemophilus_influenzae_Rd_KW20_uid57771	GTTCTTTAAAA	12	suhB	HI0937	COG0483G	extragenic suppressor
Haemophilus_parainfluenzae_T3T1_uid72801	GTTCTTTAAAA	24	-	PARA_19580	COG0483G	inositol monophosphatase
Haemophilus_parasuis_SH0165_uid59273	GTTCTTTAAAA	12	suhB	HAPS_0108	COG0483G	inositol-1-monophosphatase
Haemophilus_somnus_129PT_uid57929	GTTCTTTAAAA	40	secD	HS_1313	COG0342U	preprotein translocase subunit SecD
Hahella_chejuensis_KCTC_2396_uid58483	GCTCTTTAAAA	34	-	HCH_03249	COG1317NU	flagellar biosynthesis/type III secretory pathway protein
Halomonas_elongata_DSM_2581_uid52781	GTTCTTTAACA	38	suhB	HELO_1397	COG0483G	inositol-1-monophosphatase
Klebsiella_oxytoca_E718_uid170256	GCTCTTTAAGA	25	-	A225_3144	-	5-methyltetrahydropteroyltriglutamate/homocysteine S-methyltransferase
Klebsiella_oxytoca_E718_uid170256	GTTCTTTAACA	29	-	A225_4390	-	inositol-1-monophosphatase
Klebsiella_oxytoca_KCTC_1686_uid83159	GCTCTTTAAGA	25	-	KOX_21375	-	5-methyltetrahydropteroyltriglutamate/homocysteine S-methyltransferase
Klebsiella_oxytoca_KCTC_1686_uid83159	GTTCTTTAACA	29	-	KOX_27375	-	inositol monophosphatase
Klebsiella_pneumoniae_1084_uid174151	GTTCTTTAACA	17	-	A79E_1237	-	inositol-1-monophosphatase
Klebsiella_pneumoniae_342_uid59145	GTTCTTTAACA	17	suhB	KPK_1254	COG0483G	inositol monophosphatase
Klebsiella_pneumoniae_HS11286_uid84387	GTTCTTTAACA	29	-	KPHS_39360	-	inositol monophosphatase
Klebsiella_pneumoniae_KCTC_2242_uid162147	GTTCTTTAACA	29	-	KPN2242_17390	-	inositol monophosphatase
Klebsiella_pneumoniae_MGH_78578_uid57619	GTTCTTTAACA	29	suhB	KPN_02865	COG0483G	inositol monophosphatase
Klebsiella_pneumoniae_NTUH_K2044_uid59073	GTTCTTTAACA	29	suhB	KP1_4117	COG0483G	inositol monophosphatase
Klebsiella_variicola_At_22_uid42113	GTTCTTTAACA	17	-	Kvar_1194	COG0483G	inositol monophosphatase
Legionella_pneumophila_ATCC_43290_uid86885	GTTCTTTAAAA	47	-	lp12_2103	-	hypothetical protein
Legionella_pneumophila_Corby_uid58733	GTTCTTTAAAA	47	-	LPC_1885	-	hypothetical protein
Legionella_pneumophila_Lens_uid58209	GCTCTTTAACA	23	-	lpl1308	COG5001T	hypothetical protein
Mannheimia_succiniciproducens_MBEL55E_uid58197	GTTCTTTAAAA	16	suhB	MS1729	COG0483G	SuhB protein
Marinobacter_aquaeolei_VT8_uid59419	GTTCTTTAAAA	42	-	Maqu_1368	COG1009CP	NADH dehydrogenase (quinone)
Marinomonas_mediterranea_MMB_1_uid64753	GCTCTTTAAAA	36	-	Marme_3684	-	hypothetical protein
Marinomonas_posidonica_IVIA_Po_181_uid67323	GTTCTTTAACA	39	-	Mar181_2997	COG2908S	metallophosphoesterase
Methylococcus_capsulatus_Bath_uid57607	GCTCTTTAAGA	18	fusA-2	MCA2375	COG0480J	elongation factor G
Nitrosococcus_watsonii_C_113_uid50331	GCTCTTTAAAA	30	-	Nwat_2091	COG0806J	16S rRNA processing protein RimM
Oceanimonas_GK1_uid81627	GTTCTTTAACA	30	-	GU3_13165	-	inositol-1-monophosphatase
Oceanimonas_GK1_uid81627	GTTCTTTAACA	30	flgI	GU3_13540	-	flagellar basal body P-ring protein
Oceanimonas_GK1_uid81627	GTTCTTTAAAA	44	-	GU3_15625	-	lipid A biosynthesis lauroyl acyltransferase
Pantoea_At_9b_uid55845	GTTCTTTAACA	29	-	Pat9b_2940	COG0483G	inositol monophosphatase
Pantoea_ananatis_AJ13355_uid162073	GTTCTTTAACA	29	suhB	PAJ_2159	-	Inositol-1-monophosphatase SuhB
Pantoea_ananatis_LMG_20103_uid46807	GTTCTTTAACA	29	suhB	PANA_2871	COG0483G,COG0483G	SuhB
Pantoea_ananatis_PA13_uid162181	GTTCTTTAACA	17	-	PAGR_g1155	-	inositol monophosphatase SuhB
Pantoea_ananatis_uid86861	GTTCTTTAACA	17	suhB1	PANA5342_1173	-	inositol monophosphatase
Pantoea_vagans_C9_1_uid49871	GTTCTTTAACA	29	suhB	Pvag_2292	COG0483G	protein SuhB
Pasteurella_multocida_36950_uid86887	GTTCTTTAAAA	13	suhB	Pmu_03790	-	inositol monophosphatase
Pasteurella_multocida_HN06_uid156881	GTTCTTTAAAA	10	-	PMCN06_1419	-	RelE-RelB toxin-antitoxin system and transcriptional repressor
Pasteurella_multocida_Pm70_uid57627	GTTCTTTAAAA	13	suhB	PM0315	COG0483G	hypothetical protein
Pectobacterium_atrosepticum_SCRI1043_uid57957	GTTCTTTAACA	30	suhB	ECA3240	COG0483G	inositol monophosphatase
Pectobacterium_carotovorum_PC1_uid59295	GTTCTTTAACA	30	-	PC1_3034	COG0483G	inositol monophosphatase
Pectobacterium_carotovorum_PCC21_uid174335	GCTCTTTAATA	7	-	PCC21_005700	-	integrase family protein
Pectobacterium_carotovorum_PCC21_uid174335	GTTCTTTAACA	30	-	PCC21_030710	-	inositol monophosphatase
Pectobacterium_wasabiae_WPP163_uid41297	GTTCTTTAACA	18	-	Pecwa_1241	COG0483G	inositol monophosphatase
Photobacterium_profundum_SS9_uid62923	GTTCTTTAACA	17	-	PBPRA0747	COG0483G	inositol monophosphate family protein
Photorhabdus_luminescens_laumondii_TTO1_uid61593	GTTCTTTAACA	31	suhB	plu3286	COG0483G	inositol monophosphatase
Proteus_mirabilis_HI4320_uid61599	GTTCTTTAACA	29	suhB	PMI1863	COG0483G	inositol monophosphatase
Proteus_mirabilis_HI4320_uid61599	GCTCTTTAATA	44	-	PMI3182	COG0607P	rhodanese-like protein
Proteus_mirabilis_HI4320_uid61599	GTTCTTTAATA	27	-	PMI3283	COG3036S	hypothetical protein
Proteus_mirabilis_HI4320_uid61599	GTTCTTTAATA	11	pyrI	PMI3454	COG1781F	aspartate carbamoyltransferase regulatory subunit
Providencia_stuartii_MRSN_2154_uid162193	GTTCTTTAACA	30	-	S70_03030	-	inositol monophosphatase
Pseudomonas_aeruginosa_DK2_uid168996	GCTCTTTAACA	26	ribH	PADK2_04060	-	6,7-dimethyl-8-ribityllumazine synthase
Pseudomonas_aeruginosa_LESB58_uid59275	GCTCTTTAACA	26	ribH	PLES_09231	COG0054H	6,7-dimethyl-8-ribityllumazine synthase
Pseudomonas_aeruginosa_M18_uid162089	GCTCTTTAACA	26	ribH	PAM18_0887	-	6,7-dimethyl-8-ribityllumazine synthase
Pseudomonas_aeruginosa_NCGM2_S1_uid162173	GCTCTTTAACA	14	ribH	NCGM2_5253	-	riboflavin synthase subunit beta
Pseudomonas_aeruginosa_PA7_uid58627	GCTCTTTAACA	26	ribH	PSPA7_1048	COG0054H	6,7-dimethyl-8-ribityllumazine synthase
Pseudomonas_aeruginosa_PA7_uid58627	GCTCTTTAACA	40	-	PSPA7_2782	-	hemagglutinin
Pseudomonas_aeruginosa_PAO1_uid57945	GCTCTTTAACA	14	ribE	PA4053	COG0054H	6,7-dimethyl-8-ribityllumazine synthase
Pseudomonas_aeruginosa_UCBPP_PA14_uid57977	GCTCTTTAACA	26	ribH	PA14_11430	COG0054H	6,7-dimethyl-8-ribityllumazine synthase
Pseudomonas_brassicacearum_NFM421_uid66303	GCTCTTTAAGA	10	-	PSEBR_c2g100	COG0054H	6,7-dimethyl-8-ribityllumazine synthase
Pseudomonas_fluorescens_A506_uid165185	GCTCTTTAAGA	10	ribE	PflA506_4766	-	6,7-dimethyl-8-ribityllumazine synthase
Pseudomonas_fluorescens_F113_uid87037	GCTCTTTAAGA	10	ribH	PSF113_5237	-	protein RibH
Pseudomonas_fluorescens_Pf0_1_uid57591	GCTCTTTAAGA	10	ribH	Pfl01_5016	COG0054H	6,7-dimethyl-8-ribityllumazine synthase
Pseudomonas_fluorescens_Pf_5_uid57937	GCTCTTTAAGA	10	ribE	PFL_5519	COG0054H	6,7-dimethyl-8-ribityllumazine synthase
Pseudomonas_fluorescens_SBW25_uid158693	GCTCTTTAAGA	10	ribH	PFLU5470	COG0054H	6,7-dimethyl-8-ribityllumazine synthase
Pseudomonas_poae_RE_1_1_14_uid188480	GCTCTTTAAGA	10	ribH	H045_17735	-	6,7-dimethyl-8-ribityllumazine synthase
Pseudomonas_putida_BIRD_1_uid162055	GCTCTTTAAAA	13	-	PPUBIRD1_4502	-	Putative type IV secretion system protein IcmC/DotIE
Pseudomonas_putida_UW4_uid182733	GCTCTTTAAGA	10	ribH	PputUW4_04827	-	6,7-dimethyl-8-ribityllumazine synthase
Pseudomonas_syringae_B728a_uid57931	GCTCTTTAATA	13	ribH	Psyr_4459	COG0054H	6,7-dimethyl-8-ribityllumazine synthase
Pseudomonas_syringae_phaseolicola_1448A_uid58099	GTTCTTTAACA	31	-	PSPPH_2497	COG0384R	PhzF family phenazine biosynthesis protein
Pseudomonas_syringae_phaseolicola_1448A_uid58099	GCTCTTTAATA	13	ribH	PSPPH_4504	COG0054H	6,7-dimethyl-8-ribityllumazine synthase
Pseudomonas_syringae_tomato_DC3000_uid57967	GCTCTTTAATA	25	ribH-1	PSPTO_0693	COG0054H	6,7-dimethyl-8-ribityllumazine synthase
Pseudomonas_syringae_tomato_DC3000_uid57967	GCTCTTTAAAA	17	-	PSPTO_2791	COG0667C	oxidoreductase, aldo/keto reductase family
Psychromonas_ingrahamii_37_uid58521	GTTCTTTAAAA	15	-	Ping_1321	COG0483G	inositol-phosphate phosphatase
Rahnella_Y9602_uid62715	GTTCTTTAACA	19	-	Rahaq_1033	COG0483G	inositol monophosphatase
Rahnella_aquatilis_CIP_78_65___ATCC_33071_uid86855	GTTCTTTAACA	19	-	Rahaq2_1102	-	inositol monophosphatase/fructose-1,6-bisphosphatase family protein
Rahnella_aquatilis_HX2_uid158049	GTTCTTTAACA	19	-	Q7S_04935	-	inositol monophosphatase
Saccharophagus_degradans_2_40_uid57921	GTTCTTTAAAA	32	-	Sde_0959	COG0051J	SSU ribosomal protein S10P
Salmonella_bongori_NCTC_12419_uid70155	GTTCTTTAACA	29	suhB	SBG_2321	COG0483G	extragenic suppressor protein SuhB
Salmonella_enterica_arizonae_serovar_62_z4_z23__uid58191	GTTCTTTAACA	26	-	SARI_00330	COG0483G	inositol monophosphatase
Salmonella_enterica_serovar_Agona_SL483_uid59431	GTTCTTTAACA	29	suhB	SeAg_B2701	COG0483G	inositol monophosphatase
Salmonella_enterica_serovar_Choleraesuis_SC_B67_uid58017	GCTCTTTAATA	30	prsA	SC1774	COG0462FE	ribose-phosphate pyrophosphokinase
Salmonella_enterica_serovar_Choleraesuis_SC_B67_uid58017	GTTCTTTAACA	29	suhB	SC2540	COG0483G	inositol monophosphatase
Salmonella_enterica_serovar_Dublin_CT_02021853_uid58917	GTTCTTTAACA	29	suhB	SeD_A2921	COG0483G	inositol monophosphatase
Salmonella_enterica_serovar_Enteritidis_P125109_uid59247	GTTCTTTAACA	29	suhB	SEN2526	COG0483G	inositol monophosphatase
Salmonella_enterica_serovar_Gallinarum_287_91_uid59249	GTTCTTTAACA	29	suhB	SG2581	COG0483G	inositol monophosphatase
Salmonella_enterica_serovar_Gallinarum_pullorum_RKS5078_uid87035	GTTCTTTAACA	17	suhB	SPUL_0329	-	extragenic suppressor protein SuhB
Salmonella_enterica_serovar_Heidelberg_B182_uid162195	GTTCTTTAACA	29	-	SU5_03143	-	Inositol-1-monophosphatase
Salmonella_enterica_serovar_Heidelberg_SL476_uid58973	GCTCTTTAAAA	20	-	SeHA_C1574	-	hypothetical protein
Salmonella_enterica_serovar_Heidelberg_SL476_uid58973	GTTCTTTAACA	29	suhB	SeHA_C2808	COG0483G	inositol monophosphatase
Salmonella_enterica_serovar_Javiana_CFSAN001992_uid190101	GTTCTTTAACA	17	-	CFSAN001992_20810	-	inositol monophosphatase
Salmonella_enterica_serovar_Newport_SL254_uid58831	GTTCTTTAACA	29	suhB	SNSL254_A2746	COG0483G	inositol monophosphatase
Salmonella_enterica_serovar_Paratyphi_A_AKU_12601_uid59269	GTTCTTTAACA	17	-	SSPA0302	COG0483G	inositol monophosphatase
Salmonella_enterica_serovar_Paratyphi_A_ATCC_9150_uid58201	GTTCTTTAACA	17	suhB	SPA0320	COG0483G	extragenic suppressor protein SuhB
Salmonella_enterica_serovar_Paratyphi_B_SPB7_uid59097	GTTCTTTAACA	17	-	SPAB_00386	COG0483G	inositol monophosphatase
Salmonella_enterica_serovar_Paratyphi_C_RKS4594_uid59063	GTTCTTTAACA	17	suhB	SPC_1105	COG0483G	inositol monophosphatase
Salmonella_enterica_serovar_Schwarzengrund_CVM19633_uid58915	GTTCTTTAACA	29	suhB	SeSA_A2787	COG0483G	inositol monophosphatase
Salmonella_enterica_serovar_Typhi_CT18_uid57793	GTTCTTTAACA	29	-	STY2792	COG0483G	extragenic suppressor protein SuhB
Salmonella_enterica_serovar_Typhi_P_stx_12_uid87001	GTTCTTTAACA	17	-	STBHUCCB_3340	-	Inositol-1-monophosphatase
Salmonella_enterica_serovar_Typhi_Ty2_uid57973	GTTCTTTAACA	17	suhB	t0310	COG0483G	inositol monophosphatase
Salmonella_enterica_serovar_Typhimurium_14028S_uid86059	GTTCTTTAACA	29	suhB	STM14_3124	-	inositol monophosphatase
Salmonella_enterica_serovar_Typhimurium_798_uid158047	GTTCTTTAACA	29	suhB	UMN798_2750	-	extragenic suppressor protein SuhB
Salmonella_enterica_serovar_Typhimurium_LT2_uid57799	GTTCTTTAACA	29	suhB	STM2546	COG0483G	inositol monophosphatase
Salmonella_enterica_serovar_Typhimurium_SL1344_uid86645	GTTCTTTAACA	29	suhB	SL1344_2508	-	extragenic suppressor protein SuhB
Salmonella_enterica_serovar_Typhimurium_ST4_74_uid84393	GTTCTTTAACA	29	suhB	STM474_2650	-	inositol monophosphatase
Salmonella_enterica_serovar_Typhimurium_T000240_uid84397	GTTCTTTAACA	29	-	STMDT12_C25660	-	inositol monophosphatase
Salmonella_enterica_serovar_Typhimurium_UK_1_uid87049	GTTCTTTAACA	29	suhB	STMUK_2578	-	inositol monophosphatase
Serratia_AS12_uid67315	GTTCTTTAACA	28	-	SerAS12_3013	COG4230C	delta-1-pyrroline-5-carboxylate dehydrogenase
Serratia_AS12_uid67315	GTTCTTTAACA	31	-	SerAS12_3835	COG0483G	inositol monophosphatase
Serratia_AS13_uid162065	GTTCTTTAACA	28	-	SerAS13_3015	-	delta-1-pyrroline-5-carboxylate dehydrogenase
Serratia_AS13_uid162065	GTTCTTTAACA	31	-	SerAS13_3835	-	inositol monophosphatase
Serratia_marcescens_FGI94_uid185180	GTTCTTTAACA	30	-	D781_3378	-	inositol monophosphatase/fructose-1,6-bisphosphatase family protein
Serratia_marcescens_WW4_uid188478	GTTCTTTAACA	31	suhB	SMWW4_v1c37340	-	inositol monophosphatase
Serratia_plymuthica_AS9_uid67313	GTTCTTTAACA	28	-	SerAS9_3012	COG4230C	delta-1-pyrroline-5-carboxylate dehydrogenase
Serratia_plymuthica_AS9_uid67313	GTTCTTTAACA	31	-	SerAS9_3834	COG0483G	inositol monophosphatase
Serratia_proteamaculans_568_uid58725	GTTCTTTAAGA	20	-	Spro_1436	COG1051F	NUDIX hydrolase
Serratia_proteamaculans_568_uid58725	GTTCTTTAACA	31	-	Spro_3630	COG0483G	inositol monophosphatase
Shewanella_ANA_3_uid58347	GTTCTTTAACA	26	-	Shewana3_2284	COG0483G	inositol monophosphatase
Shewanella_MR_4_uid58345	GTTCTTTAACA	14	-	Shewmr4_1735	COG0483G	inositol-phosphate phosphatase
Shewanella_MR_7_uid58343	GTTCTTTAACA	14	-	Shewmr7_1815	COG0483G	inositol-phosphate phosphatase
Shewanella_W3_18_1_uid58341	GTTCTTTAACA	14	-	Sputw3181_1858	COG0483G	inositol-phosphate phosphatase
Shewanella_W3_18_1_uid58341	GTTCTTTAACA	28	-	Sputw3181_2726	-	YD repeat-containing protein
Shewanella_amazonensis_SB2B_uid58257	GTTCTTTAACA	14	-	Sama_1289	COG0483G	extragenic suppressor protein SuhB
Shewanella_baltica_BA175_uid52601	GTTCTTTAACA	14	-	Sbal175_1981	-	inositol-phosphate phosphatase
Shewanella_baltica_OS117_uid162025	GTTCTTTAACA	26	-	Sbal117_2535	-	inositol-phosphate phosphatase
Shewanella_baltica_OS155_uid58259	GTTCTTTAACA	26	-	Sbal_2401	COG0483G	inositol-phosphate phosphatase
Shewanella_baltica_OS185_uid58743	GTTCTTTAACA	26	-	Shew185_2390	COG0483G	inositol-phosphate phosphatase
Shewanella_baltica_OS195_uid58261	GTTCTTTAACA	26	-	Sbal195_2506	COG0483G	inositol-phosphate phosphatase
Shewanella_baltica_OS223_uid58775	GTTCTTTAACA	14	-	Sbal223_1957	COG0483G	inositol-phosphate phosphatase
Shewanella_baltica_OS678_uid50553	GTTCTTTAACA	26	-	Sbal678_2507	-	inositol monophosphatase
Shewanella_denitrificans_OS217_uid58263	GTTCTTTAACA	14	-	Sden_1454	COG0483G	inositol monophosphatase
Shewanella_frigidimarina_NCIMB_400_uid58265	GTTCTTTAACA	26	-	Sfri_2428	COG0483G	inositol monophosphatase
Shewanella_halifaxensis_HAW_EB4_uid59007	GTTCTTTAAAA	20	-	Shal_1335	-	TP901 family phage tail tape measure protein
Shewanella_loihica_PV_4_uid58349	GTTCTTTAACA	26	-	Shew_2321	COG0483G	inositol monophosphatase
Shewanella_oneidensis_MR_1_uid57949	GTTCTTTAACA	14	suhB	SO_2260	COG0483G	inositol-phosphate phosphatase SuhB
Shewanella_putrefaciens_200_uid161927	GTTCTTTAACA	14	-	Sput200_1855	-	inositol monophosphatase
Shewanella_putrefaciens_CN_32_uid58267	GCTCTTTAAAA	27	-	Sputcn32_0857	-	hypothetical protein
Shewanella_putrefaciens_CN_32_uid58267	GTTCTTTAACA	26	-	Sputcn32_2153	COG0483G	inositol-phosphate phosphatase
Shewanella_sediminis_HAW_EB3_uid58835	GTTCTTTAAGA	20	-	Ssed_1533	COG0008J	glutaminyl-tRNA synthetase
Shewanella_sediminis_HAW_EB3_uid58835	GTTCTTTAAAA	26	-	Ssed_2875	COG0483G	inositol-phosphate phosphatase
Shewanella_sediminis_HAW_EB3_uid58835	GCTCTTTAAGA	11	-	Ssed_3450	COG2877M	2-dehydro-3-deoxyphosphooctonate aldolase
Shewanella_violacea_DSS12_uid47085	GTTCTTTAACA	14	suhB	SVI_1587	COG0483G	extragenic suppressor protein SuhB
Shewanella_woodyi_ATCC_51908_uid58721	GCTCTTTAAAA	48	-	Swoo_0094	COG4206H	TonB-dependent receptor
Shewanella_woodyi_ATCC_51908_uid58721	GTTCTTTAAGA	8	-	Swoo_3121	COG0008J	glutaminyl-tRNA synthetase
Shewanella_woodyi_ATCC_51908_uid58721	GCTCTTTAAGA	11	-	Swoo_3674	COG2877M	2-dehydro-3-deoxyphosphooctonate aldolase
Shigella_boydii_CDC_3083_94_uid58415	GTTCTTTAACA	29	suhB	SbBS512_E2908	COG0483G	inositol monophosphatase
Shigella_boydii_Sb227_uid58215	GTTCTTTAACA	29	suhB	SBO_2557	COG0483G	inositol monophosphatase
Shigella_dysenteriae_Sd197_uid58213	GTTCTTTAACA	29	suhB	SDY_2729	COG0483G	inositol monophosphatase
Shigella_flexneri_2002017_uid159233	GCTCTTTAATA	18	prs	SFxv_1382	-	Ribose-phosphate pyrophosphokinase
Shigella_flexneri_2002017_uid159233	GTTCTTTAACA	29	suhB	SFxv_2836	-	Inositol-1-monophosphatase
Shigella_flexneri_2a_2457T_uid57991	GTTCTTTAACA	29	suhB	S2752	COG0483G	inositol monophosphatase
Shigella_flexneri_2a_301_uid62907	GTTCTTTAACA	29	suhB	SF2580	COG0483G,COG0483G	inositol monophosphatase
Shigella_flexneri_5_8401_uid58583	GCTCTTTAATA	18	prsA	SFV_1221	COG0462FE	ribose-phosphate pyrophosphokinase
Shigella_flexneri_5_8401_uid58583	GTTCTTTAACA	29	suhB	SFV_2581	COG0483G	inositol monophosphatase
Shigella_sonnei_53G_uid84383	GTTCTTTAACA	29	-	SSON53_15190	-	inositol monophosphatase
Shigella_sonnei_Ss046_uid58217	GTTCTTTAACA	29	suhB	SSON_2615	COG0483G	inositol monophosphatase
Sodalis_glossinidius__morsitans__uid58553	GTTCTTTAACA	32	-	SG1772	COG0483G	inositol monophosphatase
Teredinibacter_turnerae_T7901_uid59267	GTTCTTTAAAA	32	rpsJ	TERTU_0907	COG0051J	30S ribosomal protein S10
Thiocystis_violascens_DSM_198_uid74025	GTTCTTTAAGA	33	-	Thivi_4198	-	translation elongation factor 2 (EF-2/EF-G)
Tolumonas_auensis_DSM_9187_uid59395	GTTCTTTAACA	30	-	Tola_2076	COG0483G	inositol monophosphatase
Vibrio_EJY3_uid83161	GTTCTTTAACA	17	-	VEJY3_02710	-	inositol monophosphate family protein
Vibrio_Ex25_uid41601	GTTCTTTAACA	29	-	VEA_004363	COG0483G	myo-inositol-1(or 4)-monophosphatase
Vibrio_anguillarum_775_uid68057	GCTCTTTAACA	18	-	VAA_03978	-	hypothetical protein
Vibrio_anguillarum_775_uid68057	GCTCTTTAACA	18	-	VAA_04049	-	hypothetical protein
Vibrio_anguillarum_775_uid68057	GTTCTTTAACA	29	-	VAA_00522	COG0483G	Myo-inositol-1(or 4)-monophosphatase
Vibrio_anguillarum_775_uid68057	GCTCTTTAACA	18	-	VAA_03989	-	hypothetical protein
Vibrio_anguillarum_775_uid68057	GCTCTTTAACA	18	-	VAA_01755	-	hypothetical protein
Vibrio_cholerae_IEC224_uid89389	GTTCTTTAACA	17	-	O3Y_03460	-	inositol monophosphate family protein
Vibrio_cholerae_O1_2010EL_1786_uid78933	GCTCTTTAACA	30	-	Vch1786_I0216	-	hypothetical protein
Vibrio_cholerae_O1_2010EL_1786_uid78933	GTTCTTTAACA	17	-	Vch1786_I0251	COG0483G	myo-inositol-1(or 4)-monophosphatase
Vibrio_cholerae_O1_2010EL_1786_uid78933	GCTCTTTAACA	30	-	Vch1786_I2433	-	hypothetical protein
Vibrio_cholerae_O1_2010EL_1786_uid78933	GCTCTTTAACA	30	-	Vch1786_I2598	-	hypothetical protein
Vibrio_cholerae_O1_biovar_El_Tor_N16961_uid57623	GCTCTTTAACA	30	-	VC0713	-	hypothetical protein
Vibrio_cholerae_O1_biovar_El_Tor_N16961_uid57623	GTTCTTTAACA	17	-	VC0745	-	inositol monophosphatase
Vibrio_fischeri_ES114_uid58163	GTTCTTTAACA	17	suhB	VF_0614	COG0483G	inositol monophosphatase
Vibrio_fischeri_MJ11_uid58907	GTTCTTTAACA	17	-	VFMJ11_0628	COG0483G	inositol-1-monophosphatase
Vibrio_furnissii_NCTC_11218_uid82347	GTTCTTTAACA	29	-	vfu_A02790	-	inositol monophosphate family protein
Vibrio_harveyi_ATCC_BAA_1116_uid58957	GTTCTTTAACA	17	-	VIBHAR_01052	COG0483G	hypothetical protein
Vibrio_parahaemolyticus_BB22OP_uid184822	GTTCTTTAACA	17	-	VPBB_0565	-	Inositol-1-monophosphatase
Vibrio_parahaemolyticus_RIMD_2210633_uid57969	GCTCTTTAATA	36	-	VP0530	-	hypothetical protein
Vibrio_parahaemolyticus_RIMD_2210633_uid57969	GTTCTTTAACA	17	-	VP0593	COG0483G	inositol monophosphatase
Vibrio_vulnificus_CMCP6_uid62909	GTTCTTTAACA	29	-	VV1_0441	COG0483G	myo-inositol-1(or 4)-monophosphatase
Vibrio_vulnificus_MO6_24_O_uid62243	GTTCTTTAATA	43	-	VVMO6_01366	-	hypothetical protein
Vibrio_vulnificus_MO6_24_O_uid62243	GTTCTTTAACA	29	-	VVMO6_02442	COG0483G	inositol-1-monophosphatase
Xanthomonas_campestris_vesicatoria_85_10_uid58321	GCTCTTTAAAA	40	-	XCV2868	-	hypothetical protein
Xenorhabdus_bovienii_SS_2004_uid46345	GTTCTTTAACA	31	suhB	XBJ1_3031	COG0483G	inositol monophosphatase
Xenorhabdus_nematophila_ATCC_19061_uid49133	GCTCTTTAACA	27	-	XNC1_0280	-	hypothetical protein
Xenorhabdus_nematophila_ATCC_19061_uid49133	GCTCTTTAACA	27	-	XNC1_0358	-	hypothetical protein
Xenorhabdus_nematophila_ATCC_19061_uid49133	GCTCTTTAACA	27	-	XNC1_0626	-	hypothetical protein
Xenorhabdus_nematophila_ATCC_19061_uid49133	GCTCTTTAACA	27	-	XNC1_1284	-	hypothetical protein
Xenorhabdus_nematophila_ATCC_19061_uid49133	GTTCTTTAAAA	19	suhB	XNC1_3294	COG0483G	inositol monophosphatase
Xenorhabdus_nematophila_ATCC_19061_uid49133	GCTCTTTAACA	15	-	XNC1_3869	-	hypothetical protein
Xenorhabdus_nematophila_ATCC_19061_uid49133	GCTCTTTAACA	15	-	XNC1_3977	-	hypothetical protein
Xylella_fastidiosa_M12_uid58763	GTTCTTTAAGA	44	-	Xfasm12_0186	-	hypothetical protein
Yersinia_enterocolitica_8081_uid57741	GTTCTTTAACA	18	suhB	YE1054	COG0483G	inositol monophosphatase
Yersinia_enterocolitica_palearctica_105_5R_r__uid63663	GTTCTTTAACA	30	-	YE105_C3038	COG0483G	inositol monophosphatase
Yersinia_enterocolitica_palearctica_Y11_uid162069	GTTCTTTAATA	39	-	Y11_00221	-	attachment invasion locus protein
Yersinia_enterocolitica_palearctica_Y11_uid162069	GTTCTTTAACA	18	-	Y11_42681	-	inositol-1-monophosphatase
Yersinia_pestis_A1122_uid158119	GTTCTTTAACA	30	-	A1122_11820	-	inositol monophosphatase
Yersinia_pestis_Angola_uid58485	GTTCTTTAACA	30	suhB	YpAngola_A0438	COG0483G	inositol monophosphatase
Yersinia_pestis_Antiqua_uid58607	GTTCTTTAACA	30	-	YPA_2340	COG0483G	inositol monophosphatase
Yersinia_pestis_CO92_uid57621	GTTCTTTAACA	30	suhB	YPO2899	COG0483G	inositol monophosphatase
Yersinia_pestis_D106004_uid158071	GTTCTTTAACA	30	-	YPD4_2280	-	putative inositol monophosphatase family protein
Yersinia_pestis_D182038_uid158073	GTTCTTTAACA	18	-	YPD8_2411	-	putative inositol monophosphatase family protein
Yersinia_pestis_KIM_10_uid57875	GTTCTTTAACA	18	suhB	y1331	COG0483G	inositol monophosphatase
Yersinia_pestis_Nepal516_uid58609	GTTCTTTAACA	18	-	YPN_1238	COG0483G	inositol monophosphatase
Yersinia_pestis_Pestoides_F_uid58619	GTTCTTTAACA	30	-	YPDSF_2244	COG0483G	inositol monophosphatase
Yersinia_pestis_Z176003_uid47317	GTTCTTTAACA	18	-	YPZ3_2431	COG0483G	putative inositol monophosphatase family protein
Yersinia_pestis_biovar_Medievalis_Harbin_35_uid158537	GTTCTTTAACA	30	-	YPC_3095	-	putative inositol monophosphatase family protein
Yersinia_pestis_biovar_Microtus_91001_uid58037	GTTCTTTAACA	18	suhB	YP_2555	COG0483G	inositol monophosphatase
Yersinia_pseudotuberculosis_IP_31758_uid58487	GTTCTTTAACA	18	suhB	YpsIP31758_1165	COG0483G	inositol monophosphatase
Yersinia_pseudotuberculosis_IP_32953_uid58157	GTTCTTTAACA	30	suhB	YPTB2862	COG0483G	inositol monophosphatase
Yersinia_pseudotuberculosis_PB1__uid59153	GTTCTTTAACA	30	-	YPTS_2970	COG0483G	inositol monophosphatase
Yersinia_pseudotuberculosis_YPIII_uid59151	GTTCTTTAACA	18	-	YPK_1273	COG0483G	inositol monophosphatase
